# Supplementary material for: Can a single pulse transcranial magnetic stimulation targeted to the motor cortex interrupt pain processing?
Source: PLoS One. 2018 Apr 9;13(4):e0195739. doi: 10.1371/journal.pone.0195739 (PMC5891059; doi:10.1371/journal.pone.0195739)
Supplement: S1 File — (XLSX) [file pone.0195739.s001.xlsx]

## Sheet: גיליון2
dataCollection_subject	pain alone (NPS)	protocol	TMS-VL (NPS)	SHAM-VL (NPS)	protocol	TMS-VL (NPS)	SHAM-VL (NPS)	protocol	TMS-VL (NPS)	SHAM-VL (NPS)
1_1	34.3333	M1	26.3333	29.6667
1_2	57	M1	69	69										Two data collections:		1	VL-M1 protocol
1_3	28.6333	M1	52.1667	45.0333												2	VL-50 and VL+150 protocols
1_4	63.6667	M1	74	73
1_5	39	M1	52.3333	47.5667										Each protocol included three conditions (as described in the manuscrit):
1_6	67.6667	M1	62.3333	65											pain-alone (baseline)
1_7	61.8333	M1	47.5	47.8333											TMS-VL
1_8	57.1667	M1	50.3667	41.8333											SHAM-VL
1_9	43.5	M1	63.6667	57
1_10	47.8333	M1	45.1667	42.9											NPS - numerical pain scale
1_11	58	M1	61	62.3333
2_1	31.4				-50	23.0333	26.9	150	31.5333	22.8					The file containes the pain ratings data for each of the subjects in the different conditions, within the different protocols
2_2	49.6667				-50	48.8333	39.1667	150	49.9333	52
2_3	26				-50	25.5	24.8667	150	19	21.8333
2_4	78.4				-50	83.8667	91.4667	150	88.7	85.1333
2_5	53.6				-50	52.8333	55.9333	150	55.3667	51.2
2_6	72.1667				-50	75.8333	79.3333	150	77.3333	71.5
2_7	70.5				-50	82.8333	81	150	79.1667	80
2_8	22.5				-50	36	33.6667	150	19.5	24.1667
2_9	41.5				-50	38.1667	42.3333	150	31.3333	31.5
2_10	32.8333				-50	40.3333	36.5	150	35.6667	38
2_11	21.1667				-50	19.3333	21.6	150	21.8333	18.6667
2_12	38				-50	76	61.5	150	84.5667	79.6
2_13	40.2				-50	34.8333	35.8333	150	35	34.8333
2_14	55.0667				-50	61.4333	68.4	150	51.5	52.7333
2_15	49.6667				-50	61.1667	60.1667	150	68	64.6667
2_16	53.6667				-50	70	69.6667	150	60	62.6667
